# Supplementary material for: Targeting 3CLpro and SARS-CoV-2 RdRp by Amphimedon sp. Metabolites: A Computational Study
Source: Molecules. 2021 Jun 21;26(12):3775. doi: 10.3390/molecules26123775 (PMC8235472; doi:10.3390/molecules26123775)
Supplement: Supplementary file 1 [file molecules-26-03775-s001.zip]

Archive with 1 entries (1 files):
- molecules-1250751-supplementary.pdf
